# Supplementary material for: Expression-based discovery of candidate ovule development regulators through transcriptional profiling of ovule mutants
Source: BMC Plant Biol. 2009 Mar 16;9:29. doi: 10.1186/1471-2229-9-29 (PMC2664812; doi:10.1186/1471-2229-9-29)
Supplement: Additional file 7 — Genes predicted to be expressed in the inner integument, ovule primordia and/or medial regions. Listed genes showed good evidence of expression in the indicated ovule regions on the basis of being either 2-fold decreased in the relevant mutant or showing a significant decrease in more than one mutant:wild type comparison. The fold changes between the pair-wise comparisons are given (natural scale) and a negative value indicates that the mutant value was less than the wild-type value. Genes are organized by broad functional categories, and for inner integument genes the cluster to which they were assigned is noted. For outer integument genes, the evidence of expression was from the EARLY or FULL arrays as noted. The * column shows whether a gene was putatively absent in any mutant and whether a gene was also identified in the analyses by Yu [33], Johnston [34] and Tung [31]. (a: mutant level less than 3.58 (log2); es: embryo sac; tt: transmitting tract; s: stigma). [file 1471-2229-9-29-S7.xls]

## Sheet: AF7
	Additional file 7: Genes predicted to be expressed in the inner integument, ovule primordia or medial regions
	Cluster	Gene	Affy ID	*	Gene Symbol	Description	WT E vs ant E	WT E vs ino E	WT F vs ino F
Unknown protein
	(7)	At1g12080	264342_at	es; tt	---	expressed protein	-3.65146	-1.14834	-1.88504
	(3)	At1g27290	264445_at		---	expressed protein	-1.5412	-1.08469	-1.94024
	(1)	At1g34630	262407_at		---	expressed protein	-2.00946	-1.08548	-1.2624
	(3)	At1g68440	259856_at		---	expressed protein	-1.82999	-1.21405	-1.58267
	(3)	At2g20670	265387_at		---	expressed protein	-5.16867	-1.0577	-2.40737
	(7)	At2g21030	265420_s_at	es	---	expressed protein	-1.58718	-1.11387	-1.48468
	(9)	At2g37210	265468_at		---	expressed protein	-1.86908	1.28939	1.53494
	(7)	At2g44500	267393_at		---	expressed protein	-2.28567	-1.04924	-1.30976
	(9)	At3g29300	256614_at		---	expressed protein	-2.01041	-1.05741	1.10642
	(8)	At3g12060	256660_at		---	expressed protein	-2.02048	-1.07404	-1.02496
	(3)	At3g15450	258402_at	es	---	expressed protein	-1.97857	-1.25048	-1.822
	(3)	At3g15630	258225_at	es	---	expressed protein	-2.02927	-1.08794	-1.70773
	(7)	At4g17350	245416_at		---	expressed protein	-1.68126	1.04858	-1.55486
	(0)	At4g27450	253874_at	es	---	expressed protein	-3.60801	-1.41137	-2.41621
	(7)	At5g24890	246975_at		---	expressed protein	-2.02277	-1.13977	-1.3558
	(11)	At5g56880	247986_at		---	expressed protein	-2.01563	-1.35548	-1.44576
	(3)	At5g60680	247585_at		---	expressed protein	-2.67071	-1.23086	-1.8636
Unknown biological function
	(10)	At2g33330	255817_at		---	33 kDa secretory protein-related	-2.49082	1.24533	1.13075
	(2)	At2g30600	267523_at		---	BTB/POZ domain, phospholipid binding domain	-2.10919	-1.04557	-1.32995
	(9)	At1g04150	264325_at		---	C2 domain (Ca dependant lipid binding)	-2.12103	-1.00263	1.01292
	(0)	At1g15330	262580_at		---	CBS domain-containing protein	-3.1923	1.33974	-1.54146
	(3)	At2g33830	267461_at		---	dormancy/auxin associated family	-5.53024	-1.93475	-4.61934
	(3)	At1g28330	245668_at		DRM1	dormancy/auxin associated family	-3.05296	-1.377	-1.92988
	(3)	At1g56220	256225_at		---	dormancy/auxin associated family	-1.64244	-1.25757	-1.6189
	(8)	At4g29030	253753_at		---	glycine-rich protein	-1.30488	1.01568	-1.29887
	(3)	At4g15620	245501_at		---	integral membrane family	-1.74756	-1.15666	-4.73838
	(2)	At3g11000	257579_at		---	kelch related domain	-2.07506	-1.16712	-1.22467
	(10)	At1g74150	259904_at		---	kelch repeat domain	-2.16766	-1.17382	-1.07671
	(3)	At1g80440	260287_at		---	kelch repeat-containing F-box family	-4.61608	-1.47223	-4.27698
	(7)	At1g23390	262986_at	es	---	kelch repeat-containing F-box family	-2.03381	-1.23969	-1.95697
	(7)	At3g59940	251443_at		---	kelch repeat-containing F-box family	-1.8661	-1.1598	-1.98506
	(7)	At1g26930	263680_at		---	kelch repeat-containing F-box family	-1.75557	-1.14151	-2.05624
	(11)	At1g70690	260179_at		---	kinase-related	-1.76986	-1.27633	-1.81767
	(3)	At5g63190	247374_at		---	MA3 domain-containing protein	-2.31946	-1.49052	-1.53684
	(7)	At5g23820	249817_at		---	MD-2-related lipid recognition domain	-5.05424	-1.26078	-2.58805
	(7)	At3g07350	259015_at		---	pleckstrin-like domain	-1.68439	-1.13113	-1.77504
	(8)	At3g63300	251162_at		---	pleckstrin-like domain	-1.2714	1.22302	1.31962
	(8)	At3g28560	256987_at		---	related to AAA-type ATPase domain protein	-2.33012	-1.25132	-1.22271
	(3)	At4g35770	253161_at	es	SEN1	senescence-associated protein (stress, light, defense responses)	-6.42268	-1.02184	-3.96212
	(10)	At4g01180	255609_s_at		---	XH/XS domain	-3.42747	-1.05413	1.26592
Cell wall modification
	(11)	At5g49360	248622_at		BXL1	beta xylosidase (secondary cell wall synthesis)	-2.61484	-1.37758	-1.46867
	(2)	At1g02640	260914_at		BXL2	beta xylosidase	-3.51364	-1.31065	-1.51287
	(11)	At5g64570	247266_at		BXL4/xyl4	beta xylosidase	-1.69748	-1.12969	-1.49856
	(11)	At3g29810	245228_at		COBL2	COBRA phytochelatin synthetase (cell expansion)	-2.47302	-1.39042	-2.09387
	(2)	At2g46720	266319_s_at		KCS1	fatty acid elongase 3-ketoacyl-CoA synthase (wax biosynthesis)	-2.67224	-1.21239	-1.46479
	(7)	At1g02190	264180_at		CER1	sterol desaturase (wax biosynthesis)	-1.81822	-1.3036	-1.68022
	(0)	At4g14130	245325_at	es	XTR7	xyloglucan endotransglycosylase	-1.63669	1.11315	-1.39947
	(7)	At5g57560	247925_at		TCH4	xyloglucan:xyloglucosyl transferase	-2.47528	1.12345	-1.88051
Metabolism, Enzymes, Electron Transport
	(0)	At2g31810	263460_at		---	acetolactate synthase small subunit (amino acid biosynthesis)	-2.05512	-1.12811	-1.34193
	(10)	At2g26400	245035_at		---	acireductone dioxygenase (ARD/ARD') (methionine recycling)	-4.24346	-1.05105	1.33841
	(3)	At3g47340	252415_at	es	ASN1	asparagine synthetase 1 (sucrose, senescence response)	-2.47002	1.17568	-2.28096
	(3)	At4g27260	253908_at		WES1	auxin-responsive GH3 protein, IAA-amido synthetase (auxin homeostasis, signaling, defense)	-1.61681	1.00579	-2.17998
	(3)	At2g46950	266756_at	es	CYP709B2	cytochrome P450	-2.57334	1.03486	-1.53626
	(3)	At2g26710	267614_at		BAS1	cytochrome P450 CYP734A1 (brassinosteroid homeostasis, light response)	-2.07959	-1.19219	-1.63871
	(11)	At5g58782	247796_at		---	dehydrodolichyl diphosphate synthase	-1.36985	-1.08612	-6.83935
	(11)	At2g26740	267607_s_at	es	ATsEH	epoxide hydrolase (auxin responsive)	-2.04892	-1.00232	-1.24732
	(3)	At5g22940	249885_at		---	exostosin glycosyltransferase domains	-1.83529	-1.08418	-1.38252
	(8)	At1g53920	262254_at		---	GDSL-motif lipase family	-2.31042	-1.22066	1.19894
	(11)	At5g56300	248011_at	es	---	gibberellin methyltransferase (GA homeostasis)	-2.21897	-1.12225	-1.2604
	(11)	At3g20520	257089_at		---	glycerophosphoryl diester phosphodiesterase family	-2.79691	1.02985	-1.3491
	(9)	At5g41080	249337_at		---	glycerophosphoryl diester phosphodiesterase family	-2.18465	1.30186	1.16687
	(0)	At5g20250	246114_at		---	glycosyl hydrolase fam 36, raffinose synthase (sucrose response, senescence)	-3.04294	1.02922	-1.62335
	(11)	At2g32150	265680_at	es	---	haloacid dehalogenase-like hydrolase family	-2.83982	1.10014	-1.64821
	(7)	At5g54080	248193_at		HGO	homogentisate 1,2-dioxygenase (amino acid catabolism)	-1.69962	-1.21048	-1.50827
	(3)	At1g15380	262603_at		---	lactoylglutathione lyase, glyoxalase I family (carbohydrate mtabolism)	-2.09418	1.31989	-1.68815
	(8)	At5g14180	250199_at		---	lipase family	-3.20424	-1.12872	1.17448
	(5)	At3g10200	259142_at		---	methyl transferase	-7.49793	1.00432	1.15015
	(3)	At1g03090	263118_at		MCCA	methylcrotonyl-CoA carboxylase alpha chain (leucine catabolism)	-2.09685	1.05819	-1.33229
	(2)	At2g38210	267138_s_at	es	---	pyridoxin biosynthesis (stress, ethylene responsive)	-2.57084	-1.07278	-1.54113
	(7)	At4g24040	254197_at		---	trehalase (trehalose degradation)	-2.4656	1.00146	-1.21527
	(3)	At1g68020	260010_at		ATTPS6	trehalose-phosphatase (trehalose biosynthesis, cellular morphogenesis)	-1.80976	1.01125	-1.41406
	(7)	At1g70290	264339_at	es	ATTPS8	trehalose-phosphatase (trehalose biosynthesis)	-3.6457	-1.28965	-2.26399
	(3)	At1g23870	263019_at	es	ATTPS9	trehalose-phosphatase (trehalose biosynthesis)	-2.01379	-1.24697	-1.51773
	(3)	At1g12780	261211_at		---	UDP-glucose epimerase (stress response)	-2.92246	-1.40763	-2.2962
	(7)	At1g19660	261144_s_at		---	wound-responsive family	-1.63218	-1.1689	-1.43055
	(0)	nad9	244943_at		NAD9	mitochondrial respiration complex I subunit	-1.46931	-1.01352	-1.62415
Signal Transduction
	(0)	At5g27320	246782_at		GID1C	gibberellin receptor	-1.63455	-1.15159	-1.60792
	(4)	At3g25670	256761_at		---	leucine-rich repeat family	-2.77007	-1.05038	-1.15391
	(7)	At1g13230	262774_at		---	leucine-rich repeat family	-1.95314	-1.11158	-1.79836
	(3)	At2g02710	267477_at		---	PAC/PAS fold domain	-2.09444	-1.28982	-1.51929
Defense Response
	(5)	At1g72840	262362_at		---	disease resistance-related (TIR-NBS-LRR class)	-2.06792	-1.36391	-1.03453
	(11)	At1g73620	260077_at		---	thaumatin-like pathogenesis-related protein	-1.41221	-1.01647	-1.56035
Transporters
	(11)	At3g21090	256970_at		---	ABC transporter family	-1.63934	-1.06808	-1.50666
	(7)	At5g04770	250860_at	es	CAT6	cationic amino acid transporter (amino acid supply to sink)	-1.79533	-1.09153	-1.63057
	(7)	At1g11260	262456_at	es	STP1	glucose transporter	-2.3011	-1.0352	-1.67735
	(10)	At1g23000	264721_at		---	heavy metal transport	-3.0556	-1.15656	-1.0779
	(7)	At1g71870	261514_at		---	MATE efflux family	-2.18162	-1.10478	-1.36891
Protein Modification and Proteolysis
	(3)	At5g21170	246028_at		---	5'-AMP-activated protein kinase beta-2 subunit	-1.81038	-1.25669	-1.69747
	(9)	At1g11420	261820_at		---	agenet domain-containing protein (RNA binding)	-2.81373	-1.14863	1.23835
	(9)	At1g03720	264825_at		---	cathepsin-related, peptidase C1A	-2.74846	-1.02155	1.01008
	(7)	At4g36040	253125_at		J11	DNAJ heat shock protein	-2.73995	-1.48607	-2.28383
	(3)	At2g17880	264788_at	tt	---	DNAJ heat shock protein	-2.23454	-1.17971	-2.27309
	(7)	At2g05540	265511_at		---	glycine-rich protein	-4.91117	-1.43311	-5.64276
	(6)	At1g69270	260345_at		RPK1	leucine-rich repeat protein kinase (ABA signaling, embryo pattern)	-2.2147	-1.03278	-1.32567
	(9)	At2g23050	257353_at		NRL1	NPH3/RPT2 family, BTB/POZ, coiled coil domains (scaffold protein)	-2.43285	1.12577	1.1042
	(7)	At5g19120	249923_at		---	pepsin A	-2.26354	-1.07102	-1.60487
	(4)	At1g74490	260213_at		---	protein kinase	-2.24324	-1.07376	1.02164
	(9)	At3g14370	258367_at		WAG2	protein kinase PINOID-like (auxin transport)	-1.35721	1.13176	1.35863
	(3)	At1g26800	261265_at		---	zinc finger (C3HC4-type RING finger) ubiquitin ligase	-2.56742	-1.39245	-2.07771
	(3)	At5g22920	249862_at		---	zinc finger (C3HC4-type RING finger) ubiquitin ligase	-2.2422	-1.10669	-1.42998
	(0)	At4g03510	255381_at		RMA1	zinc finger (C3HC4-type RING finger) ubiquitin ligase	-1.90766	-1.20914	-1.63716
Transcriptional regulators and DNA binding proteins
	(2)	At5g57390	247904_at		AIL5	AP2/EREBP, ANT-like (organ size control, inflorescence)	-2.16693	-1.3304	-1.36261
	(3)	At1g79700	261395_at	es	---	AP2/EREBP, AP2-like	-2.37973	-1.37322	-2.28526
	(5)	At2g46530	265454_at		ARF11	auxin-responsive factor	-2.18387	-1.19187	1.04876
	(10)	At2g33860	267452_at		ETT	auxin-responsive factor (flower development)	-2.36879	1.03409	1.07201
	(4)	At1g26680	261260_at		---	B3 REM family	-2.86035	-1.14981	-1.09708
	(10)	At5g18090	250026_at	es	---	B3 REM family	-2.05674	-1.11053	1.15567
	(7)	At3g46770	252495_at		---	B3 REM family	-1.53831	-1.26249	-1.44184
	(11)	At3g61970	251302_at		NGA2	B3 NGATHA family (lateral organ development, gynoecium)	-2.24192	-1.04213	-1.42022
	(7)	At2g20180	265584_at		PIL5	bHLH family (light responsive GA synthesis repressor)	-3.13096	-1.42232	-1.99978
	(3)	At4g37610	253061_at		BT5	BTB/POZ and TAZ zinc finger	-4.91481	-1.36631	-2.39994
	(0)	At3g48360	252367_at		BT2	BTB/POZ and TAZ zinc finger (telomerase activation)	-4.78245	-1.25971	-2.59242
	(8)	At1g68640	262278_at		PAN	bZIP family (floral organ nmber)	-2.16129	-1.17077	1.31359
	(2)	At3g55560	251797_at		AGF2	DNA-binding At-hook family	-2.68763	-1.1595	-1.53724
	(10)	At4g24150	254203_at		ATGRF8	growth-regulating factor family	-2.70192	-1.10022	-1.13082
	(9)	At1g76110	261782_at		---	HMG1/2, ARID/BRIGHT DNA-binding domain	-3.00871	-1.20182	-1.1377
	(4)	At1g04880	261171_at		---	HMG1/2, ARID/BRIGHT DNA-binding domain	-2.35196	1.07449	1.06111
	(7)	At4g36740	246279_at		ATHB40	homeobox-leucine zipper Class I family	-3.8005	-1.88542	-4.73316
	(11)	At1g75430	261111_at	es	---	homeodomain protein	-2.01563	1.03246	1.04068
	(10)	At5g41410	249309_at		BEL1	homeodomain protein (ovule development)	-2.66332	-1.12082	-1.10968
	(7)	At5g17300	250099_at	tt	---	myb family	-2.01203	-1.20811	-1.91282
	(3)	At4g37260	246253_at		MYB73	myb R2R3 family	-1.85973	-1.0337	-1.58294
	(0)	At5g51910	248385_at		---	TCP family	-1.52418	-1.15515	-1.41525
	(11)	At2g01500	266354_at	es	PFS2	WUS type homeobox (ovule development)	-2.1694	-1.49678	-1.59069
	(8)	At1g69180	260355_at		CRC	YABBY family (abaxial cell development)	-2.19337	1.02457	-1.17676
	(7)	At2g36320	263901_at		---	zinc finger (AN1-like) family	-1.51473	-1.0606	-1.37174
	(7)	At5g57660	247921_at	es	---	zinc finger (B-box type) family	-1.76089	-1.13311	-1.66403
	(3)	At2g25900	266656_at		---	zinc finger (CCCH-type) family	-2.22633	-1.07102	-1.78849
	(7)	At5g61120	247562_at	es	---	zinc finger (PHD type) family	-2.02033	-1.22566	-1.18143
RNA processing
	(11)	At5g21150	246025_at		AGO-like	AGO-like piwi-PAZ domain (miRNA processing)	-2.69612	-1.45165	-1.35946
	(3)	At2g37340	266005_at		RSZ33	nuclear mRNA splicing	-1.29278	1.04601	-1.32954
	(3)	At2g42890	265266_at		---	RNA recognition motif domains	-1.76706	-1.27868	-1.43717
