# Supplementary material for: Expression-based discovery of candidate ovule development regulators through transcriptional profiling of ovule mutants
Source: BMC Plant Biol. 2009 Mar 16;9:29. doi: 10.1186/1471-2229-9-29 (PMC2664812; doi:10.1186/1471-2229-9-29)
Supplement: Additional file 8 — Genes predicted to be expressed in the outer integument. As for additional file 7 [file 1471-2229-9-29-S8.xls]

## Sheet: AF8
	Additional file 8: Genes predicted to be expressed in the outer integument
	Cluster	Gene	Affy ID	*	Gene Symbol	Description	WT E vs ant E	WT E vs ino E	WT F vs ino F
Unknown protein
	Full	At1g22890	264774_at	es;s	---	unknown protein	-1.1908	-1.55305	-2.78373
	Full	At2g28870	266227_at		---	unknown protein	1.09027	-1.30552	-2.04263
	Full	At3g56610	251698_at	es; a	---	unknown protein	-1.05975	-1.02803	-2.64683
	Full	At5g52975	248284_at	es	---	unknown protein	1.21093	1.06674	-3.06988
Unknown biological function
	Full	At1g30795	264499_at		---	hydroxyproline-rich glycoprotein	-1.00336	-1.33442	-3.68677
	Early	At4g15630	245304_at		---	integral membrane protein	-1.81615	-2.04719	-4.43065
	Early	At1g52870	260155_at		---	peroxisomal membrane protein-related	-2.01163	-2.05673	-1.67889
	Full	At5g24316	249757_at	es	---	proline-rich protein	-1.03404	1.00065	-2.10473
	Full	At1g26795	261271_at	es	---	self-incompatibility protein-related	-1.09933	-1.15429	-4.58561
Cell wall modification
	Full	At5g40730	249375_at	es	AGP24	arabinogalactan-protein (abscission)	1.17382	1.15844	-2.60624
	Full	At1g75750	262947_at	es	GASA1	cell wall gibberellin-responsive protein	1.37829	1.01827	-2.70532
	Full	At3g17230	258438_at	es	---	invertase/pectin methylesterase inhibitor	1.04369	-1.17427	-2.12908
	Full	At3g24230	257243_at	es	---	pectate lyase	-1.13431	-1.36174	-2.36165
	Full	At5g49180	248593_at		---	pectin methylesterase	-1.24238	-1.39339	-2.23444
	Early	At2g34700	267317_at	es	---	pollen Ole e 1 allergen domain	-7.43948	-11.0645	-42.2347
	Full	At3g48580	252320_at	es	---	xyloglucan:xyloglucosyl transferase	-1.0055	-1.00383	-3.75076
Metabolism, Enzymes, Electron Transport
	Early	At5g22500	249895_at		---	acyl CoA reductase (microsporogenesis)	-1.90439	-1.67629	-3.41182
	Full	At2g13360	263350_at		AGT	Alanine:glyoxylate aminotransferase (photorespiration)	-1.10574	-1.69418	-2.03645
	Full	At1g13110	262793_at		CYP71B7	cytochrome P450	-1.14461	-1.20498	-2.32361
	Full	At4g37410	253073_at		CYP81F4	cytochrome P450	1.03473	1.05333	-3.55556
	Full	At4g32170	253461_at	a	CYP96A2	cytochrome P450	-1.24895	-1.29933	-3.59038
	Full	At4g09740	255054_s_at	tt; a	ATGH9B14	glycosyl hydrolase family 9 protein	1.08429	-1.0231	-2.13323
	Full	At4g21850	254387_at	es	---	methionine sulfoxide reductase domain	1.16948	1.31457	-3.1466
	Full	At5g54400	248154_at		---	methyltransferase	1.15355	-1.11959	-2.55374
	Full	At4g30590	253634_at	es	---	plastocyanin-like domain	-1.03232	1.07608	-3.45649
	Full	At4g36770	246256_at	es; tt	---	UDP-glucosyl transferase	-1.25801	-1.04021	-2.12342
Signal Transduction
	Early	At3g28580	256989_at		---	AAA-type ATPase family protein	-1.91821	-2.1318	-3.08189
	Full	At2g33130	245158_at	es	RALF18	rapid alkalinization factor (RALF)	1.15142	1.09189	-3.11161
Structural Component
	Early	At1g75780	262978_at	es	TUB1	tubulin beta-1 chain	-1.81675	-2.07935	-3.18843
Defense Response
	Full	At3g24510	258130_at	es; a	GIG2	defensin-like	1.00627	-1.05466	-2.78054
	Full	At1g72260	259802_at		THI2.1	thionin	3.27516	-1.41753	-2.3968
Transporters
	Early	At4g30110	253657_at	es	HMA2	ATPase E1-E2 type, Zn(II) homeostasis	-4.29865	-3.46942	-6.03734
	Early	At4g39030	252921_at		---	MATE transporter, related to EDS5	-1.5467	-1.84521	-2.72835
	Full	At4g26590	253984_at		OPT5	oligopeptide transporter	-1.01393	-1.12926	-2.16687
Protein Modification and Proteolysis
	Early	At1g80920	261901_at		---	DNAJ heat shock N-terminal domain	-3.49213	-2.44906	-2.48588
	Full	At1g77870	262196_at		MUB5	membrane anchored ubiquitin-fold protein	1.47991	-4.48919	-1.97882
	Early	At5g28290	245859_at		ATNEK3	NIMA-related ser/thr kinase	-1.63896	-2.07029	-1.45133
	Early	At4g23300	254251_at		---	protein kinase	-1.40951	-1.63859	-2.82047
	Early	At1g53490	260973_at		---	putative RING/Ubox domain	-2.74955	-2.10802	-1.76001
	Full	At5g59120	247758_at	es	ATSBT4.13	subtilase family protein	-1.15999	-1.17066	-2.11427
	Full	At1g36340	260124_at	es; a	UBC31	ubiquitin-conjugating enzyme (E2)	1.01019	1.10381	-2.12682
	Full	At3g20210	257130_at	es	dVPE	vacuolar processing enzyme delta, caspase (seed coat development)	1.20814	1.08783	-6.85424
Transcriptional regulators and DNA binding proteins
	Early	At5g61590	247540_at		---	AP2/EREBP, ERF subfamily B-3	-1.84665	-1.63071	-2.48138
	Full	At2g18050	265817_at		HIS1-3	histone H1-3 (drought stress inducible)	-1.89396	-1.34056	-4.4958
	Full	At2g18550	265983_at		ATHB21	homeobox-leucine zipper Class I	-2.12912	-1.40909	-3.66198
	Full	At5g03790	250915_at		ATHB51/LMI1	homeobox-leucine zipper Class I (LFY target, meristem identity)	1.57508	-2.22612	-6.65147
	Early	At3g54340	251898_at		AP3	MADS-box protein (floral development)	-1.82108	-2.37775	-6.3819
	Full	At5g01840	251062_at		AtOFP2	ovate family, interacts with BLH4 (transcriptional repressor)	-1.13908	-1.13443	-2.33627
	Early	At2g40750	257382_at		WRKY54	WRKY family transcription factor (defense response)	-1.58827	-2.10224	-1.57721
	Early	At5g06070	250708_at	es	RBE	zinc finger (SUP-like C2H2 type) family	-2.29844	-2.00669	-1.98412
Transcriptional regulators below fold change threshold
	Full	At4g39780	252859_at		---	AP2/EREBP, ERF/DREB subfamily A-6	-1.22386	-1.05779	-1.40164
	Full	At1g43160	264415_at	tt; a	RAP2.6	AP2/EREBP, ERF subfamily B-4	-1.09855	-1.06324	-1.68218
	Full	At1g04250	263664_at		IAA17/AXR3	auxin-responsive transcription factor (auxin, BR regulation)	-1.23147	-1.55151	-1.57659
	Early	At4g36540	246275_at		BEE2	bHLH family (BR responsive)	-1.2949	-1.46326	-1.18842
	Full	At2g31730	263467_at		bHLH154	bHLH family (ethylene responsive)	-1.08704	-1.11758	-1.44113
	Full	At2g19660	266688_at	a	---	DC1 domain, zinc finger (PHD type)	-1.04149	-1.13965	-1.6646
	Early	At2g14210	263295_at		ANR1	MADS-box protein (nitrate response root growth)	-1.81016	-1.47591	-1.07806
	Early	At2g42830	263988_at		SHP2	MADS-box protein AGL5 (ovule, silique development)	-1.27238	-1.43064	-1.31867
	Early	At1g25550	255734_at	es	---	myb family transcription factor	-1.98477	-1.52462	-1.50475
	Full	At5g67300	246987_at		MYBR1/MYB44	myb family transcription factor (ABA signaling)	-1.04342	1.29258	-1.37696
	Early	At5g02840	250972_at		LCL1	myb family transcription factor (LHY/CCA1-like)	-1.63111	-1.46199	-1.47904
	Early	At1g18330	261663_at		EPR1	myb family transcription factor (light response, cicadian regulator)	-1.38574	-1.39806	-1.35494
	Full	At1g22640	264210_at		MYB3	myb family transcription factor (stress response, phenyl propanoid metabolism)	-1.15521	-1.07231	-1.37982
	Full	At4g23810	254231_at	a	WRKY53	WRKY transcription factor (hormone responsive leaf senescence, defence response)	1.00979	-1.0846	-1.33899
	Full	At1g68520	260266_at		---	zinc finger (B-box type, CONSTANS-like) family	1.60157	-1.19824	-1.39088
