# Supplementary material for: Expression-based discovery of candidate ovule development regulators through transcriptional profiling of ovule mutants
Source: BMC Plant Biol. 2009 Mar 16;9:29. doi: 10.1186/1471-2229-9-29 (PMC2664812; doi:10.1186/1471-2229-9-29)
Supplement: Additional file 9 — Genes predicted to be expressed in both integuments. As for additional file 7 [file 1471-2229-9-29-S9.xls]

## Sheet: AF9
	Additional file 9: Genes predicted to be expressed in both integuments
		Gene	Affy ID	*	Gene Symbol	Description	WT E vs ant E	WT E vs ino E	WT F vs ino F
Unknown protein
		At2g15890	265478_at		---	expressed protein	-2.3396	-1.6104	-2.24255
		At1g09910	264658_at		---	expressed protein	-2.09153	-1.52002	-1.39387
		At4g05070	255255_at		---	expressed protein	-1.9278	-1.42022	-1.73813
		At4g14720	245572_at		---	expressed protein	-1.73493	-1.34909	-1.43746
		At4g25170	254057_at		---	expressed protein	-2.86334	-1.6841	-3.23254
Unknown biological function
		At1g15670	259502_at		---	kelch repeat-containing F-box	-2.03649	-1.44359	-1.92564
Metabolism, Enzymes, Electron Transport
		At5g04660	250859_at		CYP77A3	cytochrome P450	-2.02666	-1.51261	-2.84152
		At4g12960	254777_at	es	---	gamma interferon responsive lysosomal thiol reductase family	-11.9592	-3.05432	-1.85008
		At2g03980	263482_at	tt	---	GDSL-motif lipase family	-3.97832	-2.03809	-2.12884
		At5g01040	251124_s_at		LAC8	laccase (multicopper oxidase) family (flowering time)	-4.37114	-2.05724	-1.96721
		At5g03860	250868_at		MLS	malate synthase (glyoxylate cycle)	-2.49441	-1.80313	-1.44722
		At2g16760	265355_at		---	quinoprotein glucose dehydrogenase	-2.41859	-1.60017	-1.58982
		At3g54490	251868_at	es	---	rpb5 RNA polymerase subunit family protein	-1.98861	-1.54716	-1.12475
		At2g18700	266072_at	es	ATTPS11	trehalose-phosphatase (trehalose biosynthesis)	-3.1899	-1.52584	-2.4635
Transporters
		At1g80830	261895_at		NRAMP1	metal ion transporter 1 (Fe homeostasis)	-2.34894	-1.41026	-1.35489
		At1g60960	259723_at	es	IRT3	Zn metal transporter (Fe, Zn homeostasis)	-2.6022	-1.95402	-2.36753
Protein Modification and Proteolysis
		At1g34760	262412_at		GRF11	14-3-3 protein GF14 omicron (blue light activated)	-2.01621	-1.59021	-1.19677
		At4g11240	254923_at		TOPP6/PP1BG	serine/threonine protein phosphatase	-1.57326	-1.31751	-1.26322
		At4g21326	254415_at	es	---	subtilase family protein	-2.19377	-1.55463	-1.35364
Transcriptional regulators and DNA binding proteins
		At5g18000	250071_at		REM18	B3 family, reproductive meristem (regulated by STK/SHP1/2)	-3.36747	-1.50538	-1.44053
		At5g42630	249206_at		ATS/KAN4	GARP family transcription factor (integument development)	-7.12736	-1.99598	-1.30903
		At3g56400	251705_at		WRKY70	WRKY transcription factor (plant senescence, defense)	-2.6646	-1.73675	-2.04791
		At1g23420	262989_at		INO	YABBY transcription factor (integument development)	-10.3264	-4.03573	-9.13689
		At1g68190	260431_at		---	zinc finger (B-box type) transcription factor	-2.27967	-1.67101	-2.02775
		At3g23130	257915_at		SUP	zinc finger (C2H2 type) (floral development)	-2.03125	-1.40088	-1.54719
